# Supplementary material for: Co-Detection of VEGF-A and Its Regulator, microRNA-181a, May Indicate Central Nervous System Involvement in Pediatric Leukemia
Source: Pathol Oncol Res. 2022 Apr 5;28:1610096. doi: 10.3389/pore.2022.1610096 (PMC9016120; doi:10.3389/pore.2022.1610096)
Supplement: Supplementary file 1 [file Table1.XLSX]

## Sheet: Table S1
Table S1. Detailed description of the patient cohort
Patient ID	CNS status	CSF cytology (data obtained by cytospin or cell counting chamber analysis)	VEGFA level in CSF (d0)	VEGFA level in CSF (d15)	Age at diagnosis (yr), gender	Immunophenotype	Genetics	VEGFA level in BM (d0)	VEGFA level in BM (d15)	BM blast% by FC (day 0)	BM blast% by FC (day 15)	Follow-up time (days)	Follow-up events
LP1	2	lymphoid cells with unambiguous blasts	61.9866	64.1456	18.9, F	Pre-B	Biallelic deletion of CDKN2A	56.5413	76.8998	0.93	0.026	1875	None
LP2	3	86 WBCs; high amount of blasts	44.2767	40.8494	0.7, M	Pre-B	KMT2A translocation	No available sample	No available sample	0.89	d33: <0.01%	2105	None
LP3	2	1 unambiguous blast, 2 suspicious cells	40.8494	47.6655	4.2, M	Pre-B	Monoallelic deletion of CDKN2A	33.8609	53.2382	0.86	0.007	1972	Interdigitating dendritic cell sarcoma transdifferentiated from ALL, allo-HSCT
LP4	2	4 WBCs/μl with blasts	60.9032	39.6977	8.4, F	Common pB	HD (49,XXX, +14, +21)	No available sample	730.554	NA	0.0077	1159	None
LP5	2	18 lymphoid cells (mainly blasts), 20 Gumprecht shadows	32.6762	39.6977	15.0, M	Medullary T	HHD (80-89 chromosomes)	111.655	118.621	0.72	0.81	29	Death
LP6	2	1 unambiguous blast	40.8494	52.1307	4.3, F	Common pB	HD	291.642	26.6492	0.71	0.0001	1322	None
LP7	3	43 WBCs, mostly blasts	No available sample	No available sample	4.1, M	Pre-T	Normal karyotype	294.347	No available sample	0.62	d33: 0.8%	137	Death
LP8	2	some nucleated cells, 70% blast	41.9963	41.9823	2.5, M	Common pB	Down-syndrome, three AML1 alleles, P2RY8-CRLF2 translocation	102.615	134.358	0.84	0.0012	1060	None
LP9	2	35 lymphoid cells with 10% blast	31.4851	35.0395	4.1, M	Pre-B	Hyperdiploid (54-56 chromosomes)	27.8697	117.629	0.92	0.0092	116	Death
LP10	1	without cells	25.4203	51.0198	17.8, M	Pre-B	Monoallelic deletion of ETV6	56.5413	164.246	0.6	0.0398	961	Early isolated BM relapse, allo-HSCT
LP11	1	1 cell/μl without blasts	32.6762	No available sample	2.7, F	Common pB	Normal karyotype	154.681	151.798	0.86	0.126	2112	None
LP12	1	squamous cells, 2 lymphocyte, 1 Gumprecht shadow	26.6492	19.1266	11.2, F	Common pB	HD	169.955	99.5793	0.87	0.224	544	Second BM relapse, death
LP13	1	only a few RBCs	27.8697	21.6769	12.5, M	Mature T	NA	239.828	68.4333	0.5	d33: <0.01%	1217	None
LP14	1	2 cells without blasts	21.6769	27.8697	3.7, F	Common pB	Normal karyotype	57.6361	276.274	0.81	0.002	1750	None
LP15	1	1 segment, 8 WBC	30.2873	25.4203	15.0, M	Pre-T	Normal karyotype	142.14	208.451	0.93	d33: <0.06%	1325	None
LP16	1	without cells	20.4078	39.6977	15.2, F	Common pB	Extra copies of ETV6 (3-6 alleles/cell)	204.73	46.5399	0.88	0.34	42	Death (fatal infection)
LP17	1	4 segmented neutrophil cells, 3 lymphocytes, 1 monocyte, 1 Gumprecht shadow, but no blasts	22.9348	36.2122	14.8, F	Common pB	Three RUNX1 alleles (25% of cells), CDKN2A deletion (20% of cells)	90.3954	33.8609	0.2	0.00036	1372	None
LP18	1	without cells	15.1986	32.6762	3.6, M	Common pB	Normal karyotype	59.817	260.838	0.45	0.0037	962	None
Abbreviations: CNS, central nervous system; CSF, cerebrospinal fluid; F, female; M, male; pB, precursor B; HD, hyperdiploidity; HHD, high hyperdiploidity; ITD, internal tandem repeat; NA, no data; BM, bone marrow; ALL, acute lymphoblastic leukaemia; FC, flow cytometry; HSCT, hematopoietic stem cell transplantation.
